# Supplementary material for: Murine Tim-1 is excluded from the immunological synapse
Source: F1000Res. 2012 Oct 10;1:10. Originally published 2012 Aug 10. [Version 2] doi: 10.12688/f1000research.1-10.v2 (PMC3938182; doi:10.12688/f1000research.1-10.v2)
Supplement: WT Tim-1 moves away from the nascent IS after APC stimulation — Jurkat T cells transiently transfected with Tim-1-GFP (green) and ZAP70-TagRFP (red) were incubated with Raji cells incubated with 1 mg/mL SEE and stained with Cell Tracker Blue (blue). Mid-plane images were taken every 6.7 seconds over the course of 19 minutes in a heated chamber on an Olympus FluoView 1000 confocal microscope. [file f1000research-1-500-s0000.tgz]

Archive with 1 entries (1 files):
- Movie1.mov
